# Supplementary material for: Genetic Polymorphisms Affecting Ranibizumab Response in High Myopia Patients
Source: Pharmaceutics. 2021 Nov 20;13(11):1973. doi: 10.3390/pharmaceutics13111973 (PMC8620862; doi:10.3390/pharmaceutics13111973)
Supplement: Supplementary file 1 [file pharmaceutics-13-01973-s001.zip]

Archive with 1 entries (1 files):
- pharmaceutics-1393171-supplementary.pdf
